# Supplementary material for: Graphite Felt Modified by Atomic Layer Deposition with TiO2 Nanocoating Exhibits Super-Hydrophilicity, Low Charge-Transform Resistance, and High Electrochemical Activity
Source: Nanomaterials (Basel). 2020 Aug 29;10(9):1710. doi: 10.3390/nano10091710 (PMC7560090; doi:10.3390/nano10091710)
Supplement: Supplementary file 1 [file nanomaterials-10-01710-s001.zip]

Archive with 3 entries (2 files):
- Approved Manuscript/Supplementary Materials.docx
- Approved Manuscript/Supplementary Video.wmv
- Approved Manuscript/
